# Supplementary material for: Sirtuin 6 is a histone delactylase
Source: J Biol Chem. 2025 Oct 6;301(12):110795. doi: 10.1016/j.jbc.2025.110795 (PMC12664031; doi:10.1016/j.jbc.2025.110795)
Supplement: Supplementary Data File 1 [file mmc1.xlsx]

## Sheet: In Vitro Basic Assays
NAD+	-	+	-	+	-	+	-	+	-	+	-	+
SIRT6	-	-	+	+	-	-	+	+	-	-	+	+
pan-Kla	13300	18600	17600	12100	16700	23800	22400	16300	2750	2800	2700	1980
loading	1550	1990	2060	2040	1500	1950	1930	1990	3540	3730	4160	3360
correction	8.58065	9.34673	8.54369	5.93137	11.1333	12.2051	11.6062	8.19095	0.776836	0.75067	0.649038	0.589286
FC	1	1.08928	0.995693	0.69125	1	1.09627	1.04247	0.735715	1	0.966317	0.83549	0.758571
Sirt7	-	+	-	+	-	+
pan-Kla	3330	2460	3160	3580	2590	4330
loading	111000	84800	43000	48000	49300	73900
correction	33.3333	34.4715	13.6076	13.4078	19.0347	17.067
FC	1	1.03415	1	0.985319	1	0.896622
Sirt7	-	+	-	+	-	+
NAD+	+	+	+	+	-	-
K18Ac	1550	369	2630	151	3640	2980
H3	4890	11500	10400	11800	8810	7900
correction	0.316973	0.032087	0.252885	0.0127966	0.413167	0.377215
FC	1	0.101229	1	0.0506026	1	0.912985

## Sheet: In vitro Site Assay
	293T								U2OS
	Ctl	1	2	3						Ctl	1	2	3
H3	1230	795	702	1270					K9Ac	1840	1090	1020	1180
H3K9Ac	863	411	322	487						1	0.592391	0.554348	0.641304
Correction	0.701626	0.516981	0.458689	0.383465	average
% substrate remaining	1	0.736833	0.653752	0.546537	0.645707
									K9La	244	139	187	170
										1	0.569672	0.766393	0.696721
	Ctl	1	2	3					K18Ac	19700	11200	12300	11100
H3	1200	579	455	643						1	0.568528	0.624365	0.563452
H3K9La	1220	445	386	519
Correction	1.01667	0.768566	0.848352	0.807154	average
% Substrate remaining	1	0.755967	0.834444	0.793922	0.794778				K18La	1290	957	820	725
										1	0.74186	0.635659	0.562016
	Ctl	1	2	3
H3	647	862	829	1290
H3K56la	883	1320	1170	1670
Correction	1.36476	1.53132	1.41134	1.29457	average
% Substrate remaining	1	1.12204	1.03413	0.948572	1.03492
H4K12La
	Ctl	1	2	3
H3	1930	1200	668	1870
PTM	5590	3570	1860	5020
Correction	2.89637	2.975	2.78443	2.68449	average
% Substrate remaining	1	1.02715	0.961351	0.926846	0.971781
Control condition is -Sirt6, but has all
other reaction components.

## Sheet: Kinetics Assay
Kinetics Data-All
K9 Ac
Time	0	30	60	90	120	0	30	60	90	120	0	30	60	90	120
25nM
K9ac	3110	1720	1370	846	1540	3710	2610	3220	763	745	2400	2950	3570	861	732
loading	475	316	396	328	623	640	536	835	275	255	298	412	685	244	261
correction	2799.65	2327.44	1479.32	1102.9	1056.99	2945.97	2474.63	1959.77	1410.02	1484.74	3060.4	2720.87	1980.44	1340.9	1065.75
FC	1	0.831332	0.528395	0.39394	0.377543	1	0.840005	0.665236	0.478628	0.50399	1	0.889057	0.647117	0.438145	0.348238
50nM
K9ac	6520	4830	4300	3910	5230	7330	6590	4160	5240	4300	9690	5230	6850	6070	4580
loading	386	652	658	724	1090	532	1150	921	1530	1700	775	833	1300	1220	1120
correction	16.8912	7.40798	6.53495	5.40055	4.79817	13.7782	5.73043	4.51683	3.42484	2.52941	12.5032	6.27851	5.26923	4.97541	4.08929
FC	1	0.43857	0.386885	0.319726	0.284063	1	0.415906	0.327824	0.248569	0.183581	1	0.502151	0.42143	0.39793	0.327058
75 nM
K9ac	3390	2230	1890	1870	1490	4460	489	1620	2110	1980	4930	4910	3920	5640	3490
loading	714	832	817	769	696	656	125	526	788	770	2060	2800	2550	3450	2800
correction	3634.99	2052.03	1771.09	1861.73	1639	3895.7	2241.58	1764.75	1534.3	1473.43	6538.23	4790.76	4199.78	4466.23	3405.24
FC	1	0.564521	0.487235	0.51217	0.450895	1	0.575397	0.453	0.393845	0.378219	1	0.73273	0.642342	0.683094	0.52082
100 nM
K9ac	9350	14700	14000	9820	9670	16500	14200	12800	15400	15000	18500	15800	12900	10200	9970
loading	635	1530	2180	2050	1670	1670	2050	2290	2610	2800	2080	2270	2360	2200	2440
correction	14.7244	9.60784	6.42202	4.79024	5.79042	9.88024	6.92683	5.58952	5.90038	5.35714	8.89423	6.96035	5.4661	4.63636	4.08607
FC	1	0.652511	0.436148	0.325327	0.393253	1	0.701079	0.565727	0.59719	0.542208	1	0.782569	0.614567	0.521278	0.459406
150 nM
K9ac	9100	10000	8430	5550	3330	8690	6280	7940	8770	8620	8840	6240	6060	4010	4050
loading	1180	1690	1630	1200	756	1700	1460	2050	2410	2520	1510	1270	1650	1510	1600
correction	9957.56	7640.24	6677.8	5971.8	5687.43	10366.7	8723.18	7854.79	7379.9	6937.05	8828.29	7409.39	5538.47	4004.69	3817.12
FC	1	0.76728	0.670626	0.599725	0.571167	1	0.841465	0.757697	0.711888	0.669169	1	0.839277	0.627355	0.45362	0.432374
K9 La
25 nM
K9la	846	192	315	260	125	837	417	151	53.6	187	777	91.3	208	225	114
loading	492	152	265	271	141	366	244	97.6	41.7	196	371	54.6	209	228	217
correction	1.71951	1.26316	1.18868	0.95941	0.886525	2.28689	1.70902	1.54713	1.28537	0.954082	2.09434	1.67216	0.995215	0.986842	0.525346
FC	1	0.734602	0.691289	0.557955	0.515568	1	0.747312	0.676523	0.562062	0.417197	1	0.798419	0.475193	0.471195	0.250841
50 nM
K9la	2130	1140	998	826	669	2150	1570	882	113	594	2180	1110	1220	981	970
loading	529	348	351	333	261	344	341	273	44.2	332	518	409	635	478	528
correction	4.02647	3.27586	2.8433	2.48048	2.56322	6.25	4.60411	3.23077	2.55656	1.78916	4.20849	2.71394	1.92126	2.0523	1.83712
FC	1	0.813583	0.706154	0.616044	0.636593	1	0.736657	0.516923	0.40905	0.286265	1	0.644871	0.45652	0.487657	0.436527
75 nM
K9la	3080	2890	3020	3540	3320	5820	4110	4200	3840	2530	6290	5680	2570	5280	4240
loading	266	323	399	605	719	581	516	616	862	812	672	755	443	971	838
correction	11.5789	8.94737	7.56892	5.85124	4.61752	10.0172	7.96512	6.81818	4.45476	3.11576	9.36012	7.52318	5.80135	5.43769	5.05967
FC	1	0.772727	0.65368	0.505334	0.398786	1	0.795143	0.680647	0.44471	0.311041	1	0.803748	0.619795	0.580943	0.540556
100 nM
K9la	8380	8270	7110	8170	5350	10300	5870	6110	8330	7990	8870	3390	4380	4060	5660
loading	709	917	869	1150	825	1160	738	887	1260	1260	928	423	644	487	724
correction	11.8195	9.01854	8.18182	7.10435	6.48485	8.87931	7.95393	6.88839	6.61111	6.34127	9.55819	8.01418	6.80124	8.33676	7.81768
FC	1	0.763024	0.692233	0.601072	0.548658	1	0.895782	0.77578	0.744552	0.714162	1	0.838463	0.711562	0.872211	0.817904
150 nM
K9la	2440	1030	1230	3410	6000	8490	9100	8720	8820	8070	9620	9380	9000	6810	8440
loading	302	165	221	598	1160	2310	3030	3190	3570	3210	2640	3070	3470	2590	3500
correction	8.07947	6.24242	5.56561	5.70234	5.17241	3.67532	3.0033	2.73354	2.47059	2.51402	3.64394	3.05537	2.59366	2.62934	2.41143
FC	1	0.772628	0.688858	0.705782	0.640192	1	0.817152	0.743755	0.67221	0.684026	1	0.838481	0.711774	0.721566	0.661764
K18Ac
25nM
K18ac	2810	3110	1160	1390	1290	2380	1160	785	536	450	1910	840	1130	1230	1170
loading	5510	8290	4140	5380	5860	2880	3260	2580	2120	2350	3230	2450	4270	5060	5660
correction	0.509982	0.375151	0.280193	0.258364	0.220137	0.826389	0.355828	0.304264	0.25283	0.191489	0.591331	0.342857	0.264637	0.243083	0.206714
FC	1	0.735616	0.549418	0.506615	0.431656	1	0.430582	0.368184	0.305946	0.231718	1	0.579806	0.447527	0.411078	0.349574
50nM
K18ac	1270	769	1100	637	750	3270	1910	2390	1910	1650	3280	1610	1150	743	727
loading	234	244	520	660	922	712	772	1280	1560	1510	892	720	660	890	637
correction	5.42735	3.15164	2.11538	0.965152	0.813449	4.5927	2.47409	1.86719	1.22436	1.09272	3.67713	2.23611	1.74242	0.834831	1.14129
FC	1	0.580696	0.389764	0.177831	0.14988	1	0.538702	0.406556	0.266588	0.237925	1	0.608113	0.473854	0.227033	0.310374
75nM
K18ac	7950	6040	5670	5860	6340	6960	6680	4400	3580	2230	11400	8380	7590	6700	4320
loading	10800	10900	12300	14400	17000	4980	6850	5210	5130	4050	16300	14000	18000	18300	14200
correction	0.736111	0.554128	0.460976	0.406944	0.372941	1.39759	0.975182	0.84453	0.697856	0.550617	0.699387	0.598571	0.421667	0.36612	0.304225
FC	1	0.752778	0.626231	0.55283	0.506637	1	0.69776	0.604276	0.499328	0.393976	1	0.855852	0.602909	0.523488	0.434989
100nM
K18ac	14700	12400	7270	10200	5820	13200	5910	5080	7240	4090	12100	6980	5180	5260	5720
loading	11000	11100	8100	9800	7800	10100	5570	6100	9030	6780	14700	12300	11000	14600	17300
correction	1.33636	1.11712	0.897531	1.04082	0.746154	1.30693	1.06104	0.832787	0.801772	0.603245	0.823129	0.56748	0.470909	0.360274	0.330636
FC	1	0.835938	0.671622	0.778842	0.558346	1	0.811857	0.637208	0.613477	0.461574	1	0.689417	0.572096	0.437688	0.401682
150nM
K18ac	191	260	202	138	156	13200	10400	10400	10600	10400	18200	10080	8270	8270	9850
loading	609	1050	900	673	735	4790	5260	5650	5130	5200	5180	4170	3760	4210	5100
correction	0.313629	0.247619	0.224444	0.205052	0.212245	2.75574	1.97719	1.84071	2.06628	2	3.51351	2.41727	2.19947	1.96437	1.93137
FC	1	0.789529	0.715637	0.653805	0.676739	1	0.717479	0.667954	0.749808	0.725758	1	0.687991	0.626002	0.55909	0.549698
K18La
25nM
K18la	7490	3550	4720	3880	2380	3240	3750	3710	3480	2410	2010	2400	2310	2140	1790
loading	2970	1500	2280	2710	1910	1560	2150	2420	2800	2310	950	1310	1530	1740	1510
correction	2.52189	2.36667	2.07018	1.43173	1.24607	2.07692	1.74419	1.53306	1.24286	1.04329	2.11579	1.83206	1.5098	1.22989	1.18543
FC	1	0.938451	0.820884	0.567724	0.494104	1	0.839793	0.738139	0.598413	0.502325	1	0.8659	0.713589	0.581289	0.560278
50nM
3220	2980	2790	3350	2760	4640	3390	3920	4260	4070	3350	4200	4620	3070	2240	9300
168	204	213	372	368	95.2	99.1	143	272	179	195	334	436	303	185	496
19.1667	14.6078	13.0986	9.00538	7.5	48.7395	34.2079	27.4126	15.6618	22.7374	17.1795	12.5749	10.5963	10.132	12.1081	6577.5
1.31208	1	0.896682	0.616475	0.513423	1.4248	1	0.801353	0.457841	0.664684	1.36618	1	0.842661	0.805736	0.962883	#REF!
75nM
K18la	1090	1030	1110	1480	1390	2330	1950	1820	1600	518	3040	2240	1910	1670	2650
loading	1200	1560	2030	2810	2710	1720	1600	1810	2650	4180	2000	1710	1760	1210	2070
correction	0.908333	0.660256	0.546798	0.52669	0.512915	1.35465	1.21875	1.00552	0.603774	0.123923	1.52	1.30994	1.08523	1.38017	1.28019
FC	1	0.726888	0.601979	0.579843	0.564677	1	0.899678	0.742276	0.445704	0.09148	1	0.861804	0.713965	0.908003	0.842232
100nM
K18la	3880	2740	1920	2070	2100	4670	2910	2680	2070	2500	2840	3100	1570	1860	1290
loading	4080	3460	3260	4850	6130	5680	4020	4780	5510	6990	3550	4290	2650	4620	3350
correction	0.95098	0.791908	0.588957	0.426804	0.342577	0.822183	0.723881	0.560669	0.375681	0.357654	0.8	0.722611	0.592453	0.402597	0.385075
FC	1	0.832727	0.619316	0.448804	0.360236	1	0.880437	0.681928	0.456931	0.435005	1	0.903263	0.740566	0.503247	0.481343
150nM
K18la	404	410	396	324	404	379	431	389	281	223	230	226	168	137	102
loading	706	901	980	812	1020	950	1270	1240	885	775	692	794	678	600	470
correction	0.572238	0.45505	0.404082	0.399015	0.396078	0.398947	0.33937	0.31371	0.317514	0.287742	0.33237	0.284635	0.247788	0.228333	0.217021
FC	1	0.795211	0.706143	0.697288	0.692157	1	0.850664	0.786344	0.79588	0.721253	1	0.856379	0.745518	0.686986	0.652951

## Sheet: TC lactate titration
TC for Kla										TC for Kac
Lactate titration, no oxamate
										Lactate/no oxamate
[NaLac] (mM)	0	5	10	25	35	50				[NaLac] (mM)	0	5	10	25	35	50
WT										WT
R1										R1
Total Protein	6390	6530	4580	7940	6030	4700				Total Protein	22200	16700	18300	19000	21500	9490
Kla	4620	5700	4330	8460	6480	6910				Kac	17800	16300	24600	24300	28200	12400
correction	0.723005	0.872894	0.945415	1.06549	1.07463	1.47021				Correction	0.801802	0.976048	1.34426	1.27895	1.31163	1.30664
FC	1	1.20731	1.30762	1.4737	1.48633	2.03348				FC	1	1.21732	1.67655	1.59509	1.63585	1.62963
R2										R2
Total Protein	6420	4950	5730	6290	9720	5160				Total Protein	17900	21900	22200	19200	26500	26400
Kla	7710	6960	9660	11500	22200	11300				Kac	19600	31000	29700	34800	34800	42700
correction	1.20093	1.40606	1.68586	1.8283	2.28395	2.18992				Correction	1.09497	1.41553	1.33784	1.8125	1.31321	1.61742
FC	1	1.17081	1.40379	1.5224	1.90181	1.82352				FC	1	1.29275	1.2218	1.65529	1.19931	1.47714
R3										R3
Total Protein	3160	3590	3980	3760	3900	3420				Total Protein	25100	25800	20800	16100	13600	17700
WB	4230	6020	6600	6950	8950	8940				Kac	16900	14200	9930	7750	5320	9850
correction	1.33861	1.67688	1.65829	1.8484	2.29487	2.61404				Correction	0.673307	0.550388	0.477404	0.481366	0.391176	0.556497
FC	1	1.2527	1.23882	1.38084	1.71437	1.9528				FC	1	0.81744	0.709044	0.714929	0.580978	0.826514
										S6KO
S6KO										R1
R1										Total Protein	7040	5700	6660	7050	4960	6720
Total Protein	5390	7850	6490	4410	4680	5650				Kac	7390	7800	9500	11900	7110	9280
WB	4130	8370	7030	6380	11900	19400				Correction	1.04972	1.36842	1.42643	1.68794	1.43347	1.38095
correction	0.766234	1.06624	1.0832	1.44671	2.54274	3.43363				FC	1	1.30361	1.35887	1.608	1.36558	1.31555
FC	1	1.39154	1.41367	1.88808	3.31848	4.48118
										R2
R2										Total Protein	6940	8930	8410	5270	5590	6470
Total Protein	2160	1990	2140	3370	3910	2370				Kac	9560	16100	13000	11900	13500	9410
WB	2100	2870	3140	7170	9710	7150				Correction	1.37752	1.80291	1.54578	2.25806	2.41503	1.4544
correction	0.972222	1.44221	1.46729	2.1276	2.48338	3.01688				FC	1	1.30881	1.12214	1.63922	1.75317	1.05581
FC	1	1.48342	1.50921	2.18838	2.55433	3.10307
										R3
R3										Total Protein	9100	8210	7480	7880	10800	7080
Total Protein	2630	2050	4090	4120	4040	3710				Kac	6800	8460	5030	4170	6460	6230
WB	1470	1980	5570	6490	7130	7670				Correction	0.747253	1.03045	0.67246	0.529188	0.598148	0.879944
correction	0.558935	0.965854	1.36186	1.57524	1.76485	2.06739				FC	1	1.37899	0.89991	0.708178	0.800463	1.17757
FC	1	1.72802	2.43652	2.81829	3.15752	3.69879
										S7KO
S7KO
R1										R1
Total Protein	2870	4040	3480	2750	2620	3940				Total Protein	12600	17200	14100	11900	11900	9470
WB	6130	8470	8150	8340	11000	18200				Kac	12700	19600	19300	16200	11600	13300
correction	2.13589	2.09653	2.34195	3.03273	4.19847	4.61929				Correction	1.00794	1.13953	1.36879	1.36134	0.97479	1.40444
FC	1	0.981575	1.09648	1.41989	1.96568	2.1627				FC	1	1.13056	1.35802	1.35063	0.967114	1.39338
R2										R2
Total Protein	2220	4100	3400	2930	2760	1810				Total Protein	14800	8520	10600	10800	10900	8190
WB	5210	9350	8660	8500	14100	8410				Kac	12350	8660	11600	12400	12900	9500
correction	2.34685	2.28049	2.54706	2.90102	5.1087	4.64641				Correction	0.834459	1.01643	1.09434	1.14815	1.18349	1.15995
FC	1	0.971724	1.08531	1.23614	2.17683	1.97985				FC	1	1.21807	1.31144	1.37592	1.41827	1.39006
R3
Total Protein	2260	3280	2190	2280	2630	1690
WB	1210	2180	1270	1550	1980	1420
correction	0.535398	0.664634	0.579909	0.679825	0.752852	0.840237
FC	1	1.24138	1.08314	1.26975	1.40615	1.56937

## Sheet: TC lactate + oxamate
Titration of Cells with sodium lactate and sodium oxamate
[NaLac] (mM)	0	0	5	10	25	50
[Oxamate] (mM)	0	10	10	10	10	10
WT
R1
Total Protein	5570	6190	4650	5990	6420	4880
Kla	11200	15300	9850	12700	10900	12000
Correction	2.01077	2.47173	2.11828	2.1202	1.69782	2.45902
FC	1	1.22924	1.05347	1.05442	0.844362	1.22292
R2
Total Protein	2900	1930	2910	2260	3160	2190
Kla	292	194	362	317	570	361
Correction	0.10069	0.100518	0.124399	0.140265	0.18038	0.16484
FC	1	0.998297	1.23547	1.39305	1.79144	1.63711
R3
Total Protein	4990	2690	3520	4220	5160	3940
Kla	2910	1370	2730	3950	4520	3840
Correction	0.583166	0.509294	0.775568	0.936019	0.875969	0.974619
FC	1	0.873325	1.32993	1.60506	1.50209	1.67125
S6KO
R1
Total Protein	4210	5600	4030	3440	3220	2370
Kla	1450	2250	3150	3390	2890	4270
Correction	0.344418	0.401786	0.781638	0.985465	0.897516	1.80169
FC	1	1.16656	2.26944	2.86125	2.60589	5.23111
R2
Total Protein	5470	4700	5240	3490	4260	4500
Kla	519	564	1170	1230	1160	1500
Correction	0.0948812	0.12	0.223282	0.352436	0.2723	0.333333
FC	1	1.26474	2.35329	3.71449	2.86991	3.51317
R3
Total Protein	4870	4430	5130	4320	5970	5180
Kla	1490	2260	4750	2940	5800	9240
Correction	0.305955	0.510158	0.925926	0.680556	0.971524	1.78378
FC	1	1.66743	3.02635	2.22437	3.17538	5.83022

## Sheet: TC Rotenone titration
Rotenone experiment
Kla
[Rotenone] (nM)	0	5	10	15	0	5	10	15	0	5	10	15
WT
Kla	996	1610	1350	1160	1490	1620	1960	1130	2190	3110	3020	3400
Total Protein	1150	2140	1820	1060	1850	2220	2530	1560	1390	2090	2490	2040
Correction	0.866087	0.752336	0.741758	1.09434	0.805405	0.72973	0.774704	0.724359	1.57554	1.48804	1.21285	1.66667
FC	1	0.868662	0.856448	1.26354	1	0.90604	0.96188	0.899372	1	0.944463	0.769801	1.05784
KO
Kla	4080	4050	3990	6860	821	1390	1270	1930	2210	2710	3000	3280
Total Protein	2450	1850	1470	2440	1380	1660	1570	1740	1350	1970	1210	1280
correction	1.66531	2.18919	2.71429	2.81148	0.594928	0.837349	0.808917	1.1092	1.63704	1.37563	2.47934	2.5625
FC	1	1.31459	1.6299	1.68826	1	1.40748	1.35969	1.86442	1	0.84032	1.51453	1.56533
Kac
Rotenone-Kac
[Rotenone] (nM)	0	5	10	15	0	5	10	15	0	5	10	15
WT
Kac	3180	5460	3760	2290	4150	4660	6150	3370	3320	9990	10000	9400
Total Protein	1790	3450	2460	1820	2790	3010	2930	2110	2090	4390	7050	5560
correction	1.77654	1.58261	1.52846	1.25824	1.48746	1.54817	2.09898	1.59716	1.58852	2.27563	1.41844	1.69065
FC	1	0.890839	0.860357	0.708256	1	1.04082	1.41112	1.07375	1	1.43255	0.892933	1.06429
KO
Kac	3190	3100	2480	2410	4340	3330	3340	3090	4280	3780	3540	4900
Total Protein	13400	10500	9780	7850	6190	6050	5510	5190	8350	7470	4600	8750
correction	0.23806	0.295238	0.253579	0.307006	0.701131	0.550413	0.606171	0.595376	0.512575	0.506024	0.769565	0.56
FC	1	1.24019	1.06519	1.28962	1	0.785036	0.864561	0.849165	1	0.98722	1.50137	1.09252

## Sheet: TC panobinostat pan-ptm
Kla Data
R1						R2						R3
Lactate	-	+	-	+		Lactate	-	+	-	+		Lactate	-	+	-	+
Pano	-	-	+	+		Pano	-	-	+	+		Pano	-	-	+	+
WT						WT						WT
TP	9220	11100	6350	10300		TP	51500	55600	36500	32700		TP	7040	14100	6370	4230
Kla	27300	21600	27700	57800		WB	15200	16300	23000	21400		WB	12000	23700	28200	19500
KO						KO						KO
TP	6500	11100	8590	10400		TP	9550	5100	7080	9450		TP	50800	41400	26500	24800
Kla	10100	28000	29900	48800		WB	9460	10700	22300	36900		WB	10700	17000	19400	18500
WT corr	2.96095	1.94595	4.3622	5.61165		WT corr	0.295146	0.293165	0.630137	0.654434		WT corr	1.70455	1.68085	4.427	4.60993
KO corr	1.55385	2.52252	3.48079	4.69231		KO corr	0.990576	2.09804	3.14972	3.90476		KO corr	0.21063	0.410628	0.732075	0.745968
WT FC	1	0.657202	1.47324	1.89522		WT FC	1	0.993291	2.135	2.21733		WT FC	1	0.986099	2.59717	2.70449
KO FC	1	1.62341	2.24011	3.0198		KO FC	1	2.118	3.17968	3.94191		KO FC	1	1.94952	3.47565	3.5416
Kac data
Wild Type						S6KO
R1TP	7660	5840	6380	4750		R1TP	12600	9950	7400	11200
R1WB-Kac	17650	91400	17100	99400		R1WB-Kac	14000	104000	22600	99600
	2.30418	15.6507	2.68025	20.9263			1.11111	10.4523	3.05405	8.89286
	1	6.79231	1.16321	9.0819			1	9.40704	2.74865	8.00357
R2TP	9060	7950	5550	8300		R2TP	13100	12400	12400	10200
R2WB-Kac	14400	124000	23700	105000		R2WB-Kac	16200	99900	23700	118000
	1.5894	15.5975	4.27027	12.6506			1.23664	8.05645	1.91129	11.5686
	1	9.81342	2.68671	7.95934			1	6.51478	1.54555	9.35488
R3TP	10400	12600	14600	14600		R3TP	11000	14800	9760	15100
R3WB-Kac	8100	76100	26900	82000		R3WB-Kac	13900	156000	20700	128300
	0.778846	6.03968	1.84247	5.61644			1.26364	10.5405	2.1209	8.49669
	1	7.75465	2.36564	7.21123			1	8.34143	1.67841	6.724

## Sheet: TC panobinostat site-specific
Site specific treatments
25 mM Sodium Lactate	-	+	-	+	-	+	-	+	-	+	-	+
10 nM Panobinostat	-	-	+	+	-	-	+	+	-	-	+	+
H3K9ac
WT
	R1				R2				R3
Total Protein	12800	11100	12600	10800	12600	13800	13600	9440	12700	13900	12000	18300
H3K9ac	19700	25100	35700	42100	26200	24500	40500	52000	17500	15400	18700	9000
corrected	1.53906	2.26126	2.83333	3.89815	2.07937	1.77536	2.97794	5.50847	1.37795	1.10791	1.55833	0.491803
FC	1	1.46925	1.84095	2.53281	1	0.8538	1.43214	2.64911	1	0.804029	1.1309	0.356909
KO
	R1				R2				R3
Total Protein	13400	10400	11700	5310	13200	9940	11100	9600	11800	10200	7020	7270
H3K9ac	15300	13200	43900	29800	27300	21900	79200	42000	13200	13400	46400	49100
corrected	1.14179	1.26923	3.75214	5.61205	2.06818	2.20322	7.13514	4.375	1.11864	1.31373	6.60969	6.75378
FC	1	1.11161	3.28619	4.91513	1	1.06529	3.44996	2.11538	1	1.17439	5.90866	6.03747
H3K9La
WT
	R1				R2				R3
Total Protein	9130	11700	14000	10400	12600	12700	10500	7660	11900	12400	9160	16200
H3K9La	1310	2090	18000	15000	1700	2460	6600	5210	1530	2160	10800	11400
corrected	0.143483	0.178632	1.28571	1.44231	0.134921	0.193701	0.628571	0.680157	0.128571	0.174194	1.17904	0.703704
FC	1	1.24497	8.96074	10.0521	1	1.43566	4.65882	5.04116	1	1.35484	9.17031	5.47325
KO	R1				R2				R3
Total Protein	10200	9800	12900	6320	13100	9560	11600	10100	12800	12300	8690	7890
H3K9La	1900	3820	24200	14950	2040	3330	6950	9290	1210	2950	3660	4650
corrected	0.186275	0.389796	1.87597	2.36551	0.155725	0.348326	0.599138	0.919802	0.0945312	0.239837	0.421174	0.589354
FC	1	2.09259	10.071	12.699	1	2.2368	3.84741	5.90657	1	2.53712	4.45539	6.23448
H3K18Ac
WT	R1				R2				R3
Total Protein	12000	12900	12300	9970	8840	9420	7810	9360	11300	7570	9250	10700
H3K18ac	29500	22700	40200	46900	26600	23200	48200	63200	42000	46400	88900	103000
corrected	2.45833	1.75969	3.26829	4.70411	3.00905	2.46285	6.17157	6.75214	3.71681	6.12946	9.61081	9.62617
FC	1	0.715806	1.32947	1.91354	1	0.818479	2.051	2.24394	1	1.64912	2.58577	2.5899
KO	R1				R2				R3
Total Protein	13200	9210	10700	7650	8820	9210	4750	6430	7800	7530	2740	7090
H3K18ac	33000	22600	56400	43000	28800	26200	65200	71300	63900	63200	97700	137000
corrected	2.5	2.45385	5.27103	5.62092	3.26531	2.84473	13.7263	11.0886	8.19231	8.39309	35.6569	19.323
FC	1	0.981542	2.10841	2.24837	1	0.8712	4.20368	3.3959	1	1.02451	4.35249	2.35867
H3K18La
WT	R1				R2				R3
Total Protein	12900	12300	10900	9330	6220	7150	7930	9330	9470	8270	4390	11000
H3K18la	2360	3540	13100	9770	1170	1860	5780	9330	1850	2710	4500	11600
corrected	0.182946	0.287805	1.20183	1.04716	0.188103	0.26014	0.728878	1	0.195354	0.32769	1.02506	1.05455
FC	1	1.57317	6.56935	5.72388	1	1.38297	3.87489	5.31624	1	1.67742	5.24718	5.39813
KO	R1				R2				R3
Total Protein	20300	11000	13600	9680	8240	8930	4910	6750	7580	6450	3690	5130
H3K18la	1660	1960	8280	6910	1740	3970	6200	9700	3210	5500	11400	16770
corrected	0.0817734	0.178182	0.608824	0.713843	0.211165	0.444569	1.26273	1.43704	0.423483	0.852713	3.08943	3.26901
FC	1	2.17897	7.44525	8.72953	1	2.10531	5.97982	6.80528	1	2.01357	7.29529	7.71933
H3K56Ac
WT	R1				R2
Total Protein	11000	10600	10060	8660	19400	12500	12400	8840
H3K56ac	16.6	14.7	249	244	41.9	28.9	480	314			Signal for this PTM was extremely faint.
corrected	0.00150909	0.00138679	0.0247515	0.0281755	0.00215979	0.002312	0.0387097	0.0355204			While quantifiable, it seems highly variable in terms of
FC	1	0.918959	16.4016	18.6705	1	1.07047	17.9229	16.4462			loading, and it's faint enough that background signal can influence
											it significantly, so I'm hesitant to draw any conclusions.
KO	R1				R2
Total Protein	13300	11900	14400	15920	12000	5480	8640	4630
H3K56ac	43.5	42.1	789	860	40.3	15.6	450	250
corrected	0.00327068	0.00353782	0.0547917	0.0540201	0.00335833	0.00284672	0.0520833	0.0539957
FC	1	1.08168	16.7524	16.5165	1	0.847657	15.5087	16.0781
H3K56La
WT	R1				R2
Total Protein	13500	9410	12900	18400	9950	8940	12200	12100
H3K56la	n/o				n/o
											No signal was observed for this PTM
KO	R1				R2						in any replicate performed
Total Protein	11100	8300	26400	5560	14300	9210	9580	9050
H3K56la	n/o				n/o
H4K12La
WT	R1				R2				R3
Total Protein	7410	6350	5700	5390	8190	8500	8020	5880	10600	9680	8970	7340
H4K12la	137000	107000	125000	165000	57900	53700	82400	69600	131000	119000	157000	144000
corrected	18.4885	16.8504	21.9298	30.6122	7.0696	6.31765	10.2743	11.8367	12.3585	12.2934	17.5028	19.6185
FC	1	0.911397	1.18613	1.65574	1	0.893636	1.45331	1.67432	1	0.994732	1.41626	1.58745
KO	R1				R2				R3
Total Protein	9790	9950	9650	5530	12100	8240	9470	8470	12700	5700	8880	7060
H4K12la	69600	72500	123000	146000	66900	54000	88000	75900	69100	37100	101000	97000
corrected	7.1093	7.28643	12.7461	26.4014	5.52893	6.5534	9.2925	8.96104	5.44094	6.50877	11.3739	13.7394
FC	1	1.02492	1.79288	3.71365	1	1.18529	1.68071	1.62076	1	1.19626	2.09042	2.52518

## Sheet: TC Sirt6 Overexpression
Cell Line	KO	KO	KO	KO	KO	KO	WT	WT	WT	WT	WT	WT		KO	KO	KO	KO	KO	KO	WT	WT	WT	WT	WT	WT
CMV-S6	-	-	-	+	+	+	-	-	-	+	+	+		-	-	-	+	+	+	-	-	-	+	+	+
25 mM lactate	-	-	-	-	-	-	-	-	-	-	-	-		+	+	+	+	+	+	+	+	+	+	+	+
Kla	24100	25500	17600	11800	8210	10800	19100	16900	15600	5810	6680	5430		27100	38400	31300	18100	13100	47300	12100	11700	11900	4980	3690	10200
H3	2350	2240	1710	1940	1340	1510	1670	1620	1730	1180	1630	979		1810	2690	1970	1660	1160	5580	1190	917	867	872	509	1850
correction	10.2553	11.3839	10.2924	6.08247	6.12687	7.15232	11.4371	10.4321	9.01734	4.92373	4.09816	5.54648		14.9724	14.2751	15.8883	10.9036	11.2931	8.4767	10.1681	12.759	13.7255	5.71101	7.24951	5.51351
fold change	0.996095	1.10572	0.999697	0.590788	0.5951	0.694702	1.11088	1.01327	0.875851	0.47824	0.398053	0.538727		1.22548	1.16841	1.30045	0.892457	0.924337	0.693815	0.832253	1.04432	1.12343	0.467444	0.59337	0.451279
Sirt6	36.6	67.4	137	16700	2720	3590	1040	1520	940	18500	19800	17300		164	200	297	5000	7230	10000	1820	1900	1620	18100	23500	18000
Actin	86500	38400	59000	286000	89300	116000	47200	59300	47000	168000	244000	201000		102000	59400	52900	183000	168000	226000	86100	81200	81400	233000	238000	192000
corrected	0.000423121	0.00175521	0.00232203	0.0583916	0.0304591	0.0309483	0.0220339	0.0256324	0.02	0.110119	0.0811475	0.0860697		0.00160784	0.003367	0.00561437	0.0273224	0.0430357	0.0442478	0.0211382	0.023399	0.0199017	0.0776824	0.0987395	0.09375
Kac	7900	10100	5950	4630	3370	5450	3420	4080	4440	3600	3740	4650
H3	4910	5910	3610	3460	2750	3910	2550	2800	2920	2590	3010	3980
corrected	1.60896	1.70897	1.6482	1.33815	1.22545	1.39386	1.34118	1.45714	1.52055	1.38996	1.24252	1.16834
FC	1.11763	1.18709	1.14488	0.929515	0.851233	0.968214	0.931617	1.01217	1.05621	0.965504	0.863091	0.811561
	KO	Addback	WT	OE
	10.6439	6.45389	10.2955	4.85612
	15.0453	10.2245	12.2175	6.15801
	1.41351	1.58424	1.18668	1.26809
